# Supplementary material for: A phase I study of autologous mesenchymal stromal cells for severe steroid-dependent nephrotic syndrome
Source: JCI Insight. 2023 Sep 22;8(18):e169424. doi: 10.1172/jci.insight.169424 (PMC10561718; doi:10.1172/jci.insight.169424)
Supplement: Supporting data values [file jciinsight-8-169424-s055.xlsx]

## Sheet: Fig.4A
CD19+ B cells	CD19+ B cells	CD19+ B cells	CD19+ B cells	CD19+ B cells	CD19+ B cells	Transitional B cells	Transitional B cells	Transitional B cells	Transitional B cells	Transitional B cells	Transitional B cells	Mature-naive B cells	Mature-naive B cells	Mature-naive B cells	Mature-naive B cells	Mature-naive B cells	Mature-naive B cells	Memory B cells	Memory B cells	Memory B cells	Memory B cells	Memory B cells	Memory B cells	Switched memory B cells	Switched memory B cells	Switched memory B cells	Switched memory B cells	Switched memory B cells	Switched memory B cells
0m	1m	3m	6m	9m	12m	0m	1m	3m	6m	9m	12m	0m	1m	3m	6m	9m	12m	0m	1m	3m	6m	9m	12m	0m	1m	3m	6m	9m	12m
34.65	102.03	78.1	78.672	156.56	197.1	0.10395	2.95887	4.7641	5.428	4.53152	1.5768	29.0713	80.0935	49.5154	54.441	72.3307	110.16	1.90575	4.79541	5.6252	5.87673	39.7662	33.7041	0.493589	1.64962	1.95757	3.01849	13.0979	13.785
106.02	127.12	114.8	148.35	223.65	275.4	1.43824	3.05088	5.60268	6.13642	4.6968	6.909	75.0622	86.1874	76.5716	77.4387	112.72	122.399	10.7868	10.5952	6.0024	6.92314	45.1773	58.3596	2.49175	4.69367	3.09124	3.20869	23.0644	15.823
146.3	167.7	155.63	255.51	299.88	300.56	2.0482	3.354	8.10324	14.2131	18.3393	14.9292	89.8282	92.1092	80.8974	143.94	165.834	131.44	12.2983	16.1442	7.8881	16.7635	60.5176	60.207	6.08767	8.00754	3.65219	5.66608	23.4922	19.3754
205.64	198.94	191.7	258.42	390.44	339.3	3.07458	10.0654	8.26801	23.0931	21.4742	19.6868	98.0903	98.7753	82.3283	150.918	199.124	158.395	34.5268	40.9188	37.0727	18.996	62.0752	64.0193	7.69948	8.75662	8.58704	6.97152	27.7776	29.5769
319.41	347.04	224.73	363.78	647.36	408.2	8.26656	20.4754	14.1204	26.8514	31.4874	20.0018	146.929	146.986	96.336	173.159	262.557	209.687	42.8622	45.1594	39.4902	40.0551	72.6218	68.5746	15.7833	19.962	9.56475	11.6961	28.3951	31.27
344.44	351.64	240.84	372.47	657.8	460.8	20.1228	21.6845	20.4504	30.4057	42.558	24.0448	224.23	152.004	105.848	189.321	374.174	275.098	48.1198	53.8811	41.0863	80.6412	167.019	81.5616	17.3598	22.1281	19.4422	27.0954	68.6448	32.0301
359.56	377.14	266.71	373.56	781.42	493.5	24.1344	22.4998	21.7194	39.2238	45.3882	27.1872	251.4	223.041	163.493	204.919	453.224	307.234	57.8659	59.5881	45.1094	81.4867	225.049	131.842	20.1881	26.9406	23.5852	31.2094	130.078	47.9905
502.8	490.2	300.12	455.6	2386.02	596.57	24.6768	28.4316	28.9865	41.4709	85.9562	38.2806	290.787	236.467	202.497	221.877	1386.28	342.983	78.2554	89.5363	49.8901	93.0164	622.751	153.891	36.7801	35.5459	23.6941	41.5481	183.712	107.878
522.71	529.76	408.26	467.46			29.2718	29.7941	33.2359	45.56			331.155	434.601	262.905	285.312			108.605	98.4592	58.5241	99.1015			40.944	50.2666	25.4439	44.9269
621.34	592.1	417.68	542.8			50.3285	35.8673	33.3558	67.7817			419.736	481.552	279.428	307.768			145.394	125.981	89.0007	162.297			93.1973	64.0969	31.0612	47.0732

## Sheet: Fig.4B
CD4+ Treg cells	CD4+ Treg cells	CD4+ Treg cells	CD4+ Treg cells	CD4+ Treg cells	CD4+ Treg cells	CD4+ memory Treg cells	CD4+ memory Treg cells	CD4+ memory Treg cells	CD4+ memory Treg cells	CD4+ memory Treg cells	CD4+ memory Treg cells	HLA-DR+CD4+ memory Treg cells	HLA-DR+CD4+ memory Treg cells	HLA-DR+CD4+ memory Treg cells	HLA-DR+CD4+ memory Treg cells	HLA-DR+CD4+ memory Treg cells	HLA-DR+CD4+ memory Treg cells
0m	1m	3m	6m	9m	12m	0m	1m	3m	6m	9m	12m	0m	1m	3m	6m	9m	12m
3	5	6	2	1	4	2	3	4	1	1	3	0.7	1.3	1.8	0.8	0.7	1.1
3	5	8	8	5	9	3	4	6	6	5	5	1.4	1.5	2.3	3	2.4	1.8
3	7	9	11	13	10	3	4	6	8	9	8	1.7	1.5	2.7	3.6	4	3.4
8	8	16	13	23	16	5	5	7	10	10	8	1.7	1.8	2.8	4.2	4.5	3.8
8	8	16	17	23	17	5	6	8	11	10	9	2.1	2.3	3.4	4.4	6.2	4.9
12	16	17	20	32	23	6	7	9	11	15	11	2.3	2.4	3.9	4.6	6.5	5.1
13	18	19	26	33	30	7	9	10	12	17	13	2.3	3.2	4	5.1	7.1	6.8
15	26	23	35	34	33	8	9	12	12	21	24	2.7	3.6	5.2	5.8	9.2	7.5
29	26	23	37			8	12	12	23			4.2	3.9	6.1	6.1
32	28	24	50			10	15	15	23			5.2	5.6	6.3	14.7

## Sheet: Table 1
Age	Age	Age	Age at onset	Age at onset	Age at onset	Volume of harvested BM	Volume of harvested BM	Volume of harvested BM	Days for MSC production	Days for MSC production	Days for MSC production	MSC cell vitality	MSC cell vitality	MSC cell vitality
Overall	Children	Adults	Overall	Children	Adults	Overall	Children	Adults	Overall	Children	Adults	Overall	Children	Adults
6	6	18	0.4055	0.4055	2.2164	36	36	57	14	19	14	83.9	83.9	90.8
7	7	18	1.4959	1.4959	2.4192	40	40	58	16	20	16	90.1	90.1	92.9
8	8	22	1.8329	1.8329	4.2521	42	42	64	17	20	17	90.4	90.4	95.9
9	9	28	2.1945	2.1945	17.474	42	42	69	18	20	18	90.8	90.9	96.3
9	9	32	2.2164	2.3699	24.3479	43	43	73	19	20	19	90.9	90.9	96.5
10	10	32	2.3699	2.8384	28.0877	43	43	100	19	20	20	90.9	93.3	96.6
11	11		2.4192	3.5562		44	44		20	20		92.9	93.3
13	13		2.8384	4.2904		47	47		20	20		93.3	93.4
15	15		3.5562	4.3616		57	57		20	20		93.3	93.8
17	17		4.2521	6.0603		57	61		20	22		93.4	96.2
18			4.2904			58			20			93.8
18			4.3616			61			20			95.9
22			6.0603			64			20			96.2
28			17.474			69			20			96.3
32			24.3479			73			20			96.5
32			28.0877			100			22			96.6

## Sheet: Table 4
Baseline	Baseline	Baseline	Baseline	Baseline	Baseline	Baseline	Baseline	Baseline	Baseline	Baseline	Baseline	Baseline	Baseline	Baseline	Baseline	Baseline	Baseline	Baseline	Baseline	Baseline	Baseline	Baseline	Baseline	Baseline	Baseline	Baseline	Baseline	Baseline	Baseline	Baseline	Baseline	Baseline	Baseline	Baseline	Baseline	Baseline	Baseline	Baseline	Baseline	Baseline	Baseline	12 months	12 months	12 months	12 months	12 months	12 months	12 months	12 months
Body weight	Body weight	Body weight	Height	Height	Height	BMI	BMI	BMI	Systolic blood pressure	Systolic blood pressure	Systolic blood pressure	Diastolic blood pressure	Diastolic blood pressure	Diastolic blood pressure	Serum creatinine	Serum creatinine	Serum creatinine	Serum Albumin	Serum Albumin	Serum Albumin	Total proteins	Total proteins	Total proteins	Total Cholesterol	Total Cholesterol	Total Cholesterol	HDL Cholesterol	HDL Cholesterol	HDL Cholesterol	Tryglicerides	Tryglicerides	Tryglicerides	Proteinuria	Proteinuria	Proteinuria	Urine protein/creatinine ratio	Urine protein/creatinine ratio	Urine protein/creatinine ratio	Creatinine clearance	Creatinine clearance	Creatinine clearance	Body weight	Body weight	Body weight	Height	Height	Height	BMI	BMI
Overall	Children	Adults	Overall	Children	Adults	Overall	Children	Adults	Overall	Children	Adults	Overall	Children	Adults	Overall	Children	Adults	Overall	Children	Adults	Overall	Children	Adults	Overall	Children	Adults	Overall	Children	Adults	Overall	Children	Adults	Overall	Children	Adults	Overall	Children	Adults	Overall	Children	Adults	Overall	Children	Adults	Overall	Children	Adults	Overall	Children
21.5	21.5	56	121	121	152	13.8	13.8	19.4	105	105	106	62	62	70	0.43	0.43	0.78	4.7	4.7	3.8	7	7	5.7	213	213	234	39	39	46	81	81	121	3	3	6	0.03	0.06	0.03	145.35	145.35	108.97	26.6	26.6	53	125.8	125.8	152	16.8	16.8
35.5	35.5	58	125	125	167	19.2	19.2	21.1	106	106	120	67	67	70	0.54	0.54	0.45	4.4	4.4	4.5	6.9	6.9	7	167	167	223	44	44	56	94	94	107	6	8	8	0.03	0.07	0.03	114.15	114.15	187.78	39	39	61.5	126	126	167	18.3	21.8
37.5	37.5	71	128	128	169	19.4	21.7	23.7	122	122	128	84	84	77	0.54	0.54	1	4.9	4.9	3.6	7.1	7.1	6.7	222	222	146	44	44	62	112	112	135	8	10	11	0.05	0.07	0.05	150.93	150.93	93	48.9	48.9	68	132.2	132.2	170	21.8	23.4
46	46	71	136	136	170	21.1	25.6	25.1	120	120	126	79	79	67	0.73	0.73	0.94	4.3	4.3	4.4	7.1	7.1	6.5	179	179	160	46	64	69	93	93	116	8	16	18	0.06	0.08	0.13	97.2	97.2	92.02	49.5	49.5	70	145	145	170	23.4	23.8
46.9	46.9	73	138	138	173	21.7	26.6	25.5	108	108	120	65	65	71	0.35	0.35	0.67	4	4	4.6	7	7	5.5	136	136	137	56	67	80	325	325	65	10	30	108	0.07	0.11	0.51	210	210	113.43	50	50	72	145.3	145.3	173	23.4	24.6
51.4	51.4	75	140	140	186	23.7	27	26.3	106	106	143	58	58	94	0.45	0.45	0.69	3.9	3.9	3.7	5.8	5.8		172	172	190	62	71	88	116	116	150	11	30		0.07	0.13	4.9	155	155	121.01	53	59.1		146.5	146.5		23.5	27.5
56	56.1		142	142		25.1	27.5		90	90		70	70		0.44	0.44		4.4	4.4		7	7		170	170		64	96		176	176		16	38		0.08	0.15		156.82	156.82		59.1	63		152	158		23.8	28
56.1	57.2		147	147		25.5	28.1		110	110		72	72		0.79	0.79		4.3	4.3		6	6		145	145		67			136	136		18			0.11	0.16		86.08	86.08		61.5	75		158	170		24.6	30
57.2	73		152	163		25.6	28.4		105	105		65	65		0.83	0.83		4.4	4.4		6	6		152	152		69			134	134		30			0.13	0.16		101.2	101.2		63			167			25.8
58	75.2		163	168		26.3	28.6		115	115		65	65		0.48	0.48		4.5	4.5		7	7		179	179		71			94	94		30			0.13	0.2		133.33	133.33		68			170			26.6
71			167			26.6			106			70			0.78			3.8			5.7			234			80			121			38			0.15			108.97			70			170			27.5
71			168			27			120			70			0.45			4.5			7			223			88			107			108			0.16			187.78			72			170			28
73			169			27.5			128			77			1			3.6			6.7			146			96			135						0.16			93			75			173			30
73			170			28.1			126			67			0.94			4.4			6.5			160						116						0.2			92.02
75			173			28.4			120			71			0.67			4.6			5.5			137						65						0.51			113.43
75.2			186			28.6			143			94			0.69			3.7						190						150						4.9			121.01
[truncated: 34 more columns]

## Sheet: Table S1
CD19+	CD19+	CD19+	CD19+	CD19+	CD19+	CD19+	CD19+	CD19+	CD19+	CD19+	CD19+	CD19+	CD19+	CD19+	CD19+	CD19+	CD19+	Transitional	Transitional	Transitional	Transitional	Transitional	Transitional	Transitional	Transitional	Transitional	Transitional	Transitional	Transitional	Transitional	Transitional	Transitional	Transitional	Transitional	Transitional	Mature	Mature	Mature	Mature	Mature	Mature	Mature	Mature	Mature	Mature	Mature	Mature	Mature	Mature
Overall	Overall	Overall	Overall	Overall	Overall	Children	Children	Children	Children	Children	Children	Adults	Adults	Adults	Adults	Adults	Adults	Overall	Overall	Overall	Overall	Overall	Overall	Children	Children	Children	Children	Children	Children	Adults	Adults	Adults	Adults	Adults	Adults	Overall	Overall	Overall	Overall	Overall	Overall	Children	Children	Children	Children	Children	Children	Adults	Adults
0	1	3	6	9	12	0	1	3	6	9	12	0	1	3	6	9	12	0	1	3	6	9	12	0	1	3	6	9	12	0	1	3	6	9	12	0	1	3	6	9	12	0	1	3	6	9	12	0	1
34.65	102.03	78.1	78.672	156.56	197.1	34.65	102.03	78.1	78.672	156.56	197.1	124.8	118.4	93.98	230.04	247.5	308.66	0.10395	1.0962	0.25168	0.46008	0.495	1.18404	0.10395	2.95887	4.7641	5.428	4.53152	1.5768	0.261	1.0962	0.25168	0.46008	0.495	1.18404	29.0713	55.9813	23.2666	54.441	35.7012	74.2797	29.0713	80.0935	49.5154	54.441	72.3307	110.16	64.855	55.9813
106.02	118.4	93.98	148.35	223.65	275.4	106.02	127.12	114.8	148.35	223.65	275.4	261	259.08	125.84	243.32	253.2	450.18	0.261	1.2954	0.77031	1.70324	4.53152	1.23464	1.43824	3.05088	5.60268	6.13642	4.6968	6.909	0.69204	1.2954	0.77031	1.70324	7.8492	1.23464	64.855	80.0935	49.5154	69.8395	72.3307	110.16	75.0622	86.1874	76.5716	77.4387	112.72	122.399	85.7376	80.7488
124.8	127.12	114.8	230.04	247.5	300.56	146.3	167.7	155.63	255.51	299.88	300.56	381.5	265.32	159.36	261.64		592.02	0.69204	2.4768	1.5936	2.6164	4.6968	1.5768	2.0482	3.354	8.10324	14.2131	18.3393	14.9292	0.8748	2.4768	1.5936	2.6164		2.2509	75.0622	80.7488	65.5041	77.4387	112.72	122.399	89.8282	92.1092	80.8974	143.94	165.834	131.44	216.108	226.053
146.3	167.7	125.84	243.32	253.2	308.66	205.64	198.94	191.7	258.42	390.44	339.3	437.4	275.77	256.77	295.93			0.8748	2.95887	4.04114	2.9593	7.8492	2.2509	3.07458	10.0654	8.26801	23.0931	21.4742	19.6868	5.8656	3.58501	4.04114	2.9593			85.7376	86.1874	76.5716	143.94	165.834	131.44	98.0903	98.7753	82.3283	150.918	199.124	158.395	390.161	240.685
205.64	198.94	155.63	255.51	299.88	339.3	319.41	347.04	224.73	363.78	647.36	408.2	563.5	309.6	291.55	332.31			1.43824	3.05088	4.7641	5.428	18.3393	6.909	8.26656	20.4754	14.1204	26.8514	31.4874	20.0018	8.393	5.04108	12.684	12.2955			89.8282	92.1092	80.8974	150.918	196.268	158.395	146.929	146.986	96.336	173.159	262.557	209.687	476.721	248.918
261	259.08	159.36	258.42	390.44	408.2	344.44	351.64	240.84	372.47	657.8	460.8	692.04	548.1	528.5				2.0482	3.354	5.60268	6.13642	21.4742	14.9292	20.1228	21.6845	20.4504	30.4057	42.558	24.0448	11.27	8.9984	22.1578				98.0903	98.7753	82.3283	173.159	199.124	209.687	224.23	152.004	105.848	189.321	374.174	275.098	620.068	476.299
319.41	265.32	191.7	261.64	647.36	450.18	359.56	377.14	266.71	373.56	781.42	493.5							3.07458	3.58501	8.10324	12.2955	31.4874	19.6868	24.1344	22.4998	21.7194	39.2238	45.3882	27.1872							146.929	146.986	96.336	177.13	262.557	249.706	251.4	223.041	163.493	204.919	453.224	307.234
344.44	275.77	224.73	295.93	657.8	460.8	502.8	490.2	300.12	455.6	2386.02	596.57							5.8656	5.04108	8.26801	14.2131	42.558	20.0018	24.6768	28.4316	28.9865	41.4709	85.9562	38.2806							216.108	152.004	97.526	189.321	374.174	275.098	290.787	236.467	202.497	221.877	1386.28	342.983
359.56	309.6	240.84	332.31	781.42	493.5	522.71	529.76	408.26	467.46									8.26656	8.9984	12.684	23.0931	45.3882	24.0448	29.2718	29.7941	33.2359	45.56									224.23	223.041	105.848	199.522	453.224	307.234	331.155	434.601	262.905	285.312
381.5	347.04	256.77	363.78	2386.02	592.02	621.34	592.1	417.68	542.8									8.393	10.0654	14.1204	26.8514	85.9562	27.1872	50.3285	35.8673	33.3558	67.7817									251.4	226.053	163.493	201.745	1386.28	342.983	419.736	481.552	279.428	307.768
437.4	351.64	266.71	372.47		596.57													11.27	20.4754	20.4504	30.4057		38.2806													290.787	236.467	197.671	204.919		423.886
502.8	377.14	291.55	373.56															20.1228	21.6845	21.7194	39.2238															331.155	240.685	202.497	221.877
522.71	490.2	300.12	455.6															24.1344	22.4998	22.1578	41.4709															390.161	248.918	212.349	257.873
563.5	529.76	408.26	467.46															24.6768	28.4316	28.9865	45.56															419.736	434.601	262.905	285.312
621.34	548.1	417.68	542.8															29.2718	29.7941	33.2359	67.7817															476.721	476.299	279.428	307.768
692.04	592.1	528.5																50.3285	35.8673	33.3558																620.068	481.552	425.442
[truncated: 454 more columns]
